# Supplementary material for: Characterization of pig saliva as the major natural habitat of Streptococcus suis by analyzing oral, fecal, vaginal, and environmental microbiota
Source: PLoS One. 2019 Apr 24;14(4):e0215983. doi: 10.1371/journal.pone.0215983 (PMC6481863; doi:10.1371/journal.pone.0215983)
Supplement: S1 Table — (XLSX) [file pone.0215983.s004.xlsx]

## Sheet: S1
S1 Table. Information of 81 samples collected in this study.
Sample ID	Sample type	Growth stage	Farm No.	Parental relation	Accession No.
V1-HM-s1	Saliva	Sow	1	Parent of V1-HS-s1/2/3	DRA006851
V1-HM-s2	Saliva	Sow	1	Parent of V1-HS-s4/5/6	DRA006851
V1-HM-s3	Saliva	Sow	1	Parent of V1-HS-s7/8/9	DRA006851
V1-HM-s4	Saliva	Sow	1	Parent of V1-HW-s1/2	DRA006851
V1-HM-s5	Saliva	Sow	1	-	DRA006851
V1-HM-s6	Saliva	Sow	1	Parent of V1-HW-s7/8	DRA006851
V1-HM-s7	Saliva	Sow	1	Parent of V1-HG-s4/5/6	DRA006851
V1-HM-s8	Saliva	Sow	1	Parent of V1-HG-s1/2/3	DRA006851
V2-HM-s1	Saliva	Sow	2	Parent of V2-HS-s1/2/3	DRA006851
V1-HM-s9	Saliva	Sow	1	Parent of V1-HG-s7/8/9	DRA006851
V1-HS-s1	Saliva	Suckling	1	Piglet from V1-HM-s1	DRA006851
V1-HS-s2	Saliva	Suckling	1	Piglet from V1-HM-s1	DRA006851
V1-HS-s3	Saliva	Suckling	1	Piglet from V1-HM-s1	DRA006851
V1-HS-s4	Saliva	Suckling	1	Piglet from V1-HM-s2	DRA006851
V1-HS-s5	Saliva	Suckling	1	Piglet from V1-HM-s2	DRA006851
V1-HS-s6	Saliva	Suckling	1	Piglet from V1-HM-s2	DRA006851
V1-HS-s7	Saliva	Suckling	1	Piglet from V1-HM-s3	DRA006851
V1-HS-s8	Saliva	Suckling	1	Piglet from V1-HM-s3	DRA006851
V1-HS-s9	Saliva	Suckling	1	Piglet from V1-HM-s3	DRA006851
V2-HS-s1	Saliva	Suckling	2	Piglet from V2-HM-s1	DRA006851
V2-HS-s2	Saliva	Suckling	2	Piglet from V2-HM-s1	DRA006851
V2-HS-s3	Saliva	Suckling	2	Piglet from V2-HM-s1	DRA006851
V1-HW-s1	Saliva	Post-weaning	1	Piglet from V1-HM-s4	DRA006851
V1-HW-s2	Saliva	Post-weaning	1	Piglet from V1-HM-s4	DRA006851
V1-HW-s3	Saliva	Post-weaning	1	-	DRA006851
V1-HW-s4	Saliva	Post-weaning	1	-	DRA006851
V1-HW-s5	Saliva	Post-weaning	1	-	DRA006851
V1-HW-s6	Saliva	Post-weaning	1	-	DRA006851
V1-HW-s7	Saliva	Post-weaning	1	Piglet from V1-HM-s6	DRA006851
V1-HW-s8	Saliva	Post-weaning	1	Piglet from V1-HM-s6	DRA006851
V2-HW-s1	Saliva	Post-weaning	2	-	DRA006851
V2-HW-s2	Saliva	Post-weaning	2	-	DRA006851
V2-HW-s5	Saliva	Post-weaning	2	-	DRA006851
V1-HG-s1	Saliva	Growing	1	Piglet from V1-HM-s8	DRA006851
V1-HG-s2	Saliva	Growing	1	Piglet from V1-HM-s8	DRA006851
V1-HG-s3	Saliva	Growing	1	Piglet from V1-HM-s8	DRA006851
V1-HG-s4	Saliva	Growing	1	Piglet from V1-HM-s7	DRA006851
V1-HG-s5	Saliva	Growing	1	Piglet from V1-HM-s7	DRA006851
V1-HG-s6	Saliva	Growing	1	Piglet from V1-HM-s7	DRA006851
V1-HG-s7	Saliva	Growing	1	Piglet from V1-HM-s9	DRA006851
V1-HG-s8	Saliva	Growing	1	Piglet from V1-HM-s9	DRA006851
V1-HG-s9	Saliva	Growing	1	Piglet from V1-HM-s9	DRA006851
V2-HG-s1	Saliva	Growing	2	-	DRA006851
V2-HG-s2	Saliva	Growing	2	-	DRA006851
V2-HG-s4	Saliva	Growing	2	-	DRA006851
V1-HM-d1	Feces	Sow	1	-	DRA006851
V1-HM-d2	Feces	Sow	1	-	DRA006851
V1-HM-d3	Feces	Sow	1	-	DRA006851
V1-HM-d4	Feces	Sow	1	-	DRA006851
V1-HM-d5	Feces	Sow	1	-	DRA006851
V1-HM-d6	Feces	Sow	1	-	DRA006851
V1-HM-d7	Feces	Sow	1	-	DRA006851
V1-HM-d8	Feces	Sow	1	-	DRA006851
V1-HM-d9	Feces	Sow	1	-	DRA006851
V1-HM-v1	Vagina	Sow	1	-	DRA006851
V1-HM-v2	Vagina	Sow	1	-	DRA006851
V1-HM-v3	Vagina	Sow	1	-	DRA006851
V1-HM-v4	Vagina	Sow	1	-	DRA006851
V1-HM-v5	Vagina	Sow	1	-	DRA006851
V1-HM-v6	Vagina	Sow	1	-	DRA006851
V1-HM-f1	Feeder trough	Sow	1	-	DRA006851
V1-HM-f2	Feeder trough	Sow	1	-	DRA006851
V1-HM-f3	Feeder trough	Sow	1	-	DRA006851
V1-HW-f1	Feeder trough	Post-weaning	1	-	DRA006851
V1-HW-f2	Feeder trough	Post-weaning	1	-	DRA006851
V1-HW-f3	Feeder trough	Post-weaning	1	-	DRA006851
V1-HG-f1	Feeder trough	Growing	1	-	DRA006851
V1-HG-f2	Feeder trough	Growing	1	-	DRA006851
V1-HG-f3	Feeder trough	Growing	1	-	DRA006851
V1-HM-w1	Water dispenser	Sow	1	-	DRA006851
V1-HM-w2	Water dispenser	Sow	1	-	DRA006851
V1-HM-w3	Water dispenser	Sow	1	-	DRA006851
V1-HS-w1	Water dispenser	Suckling	1	-	DRA006851
V1-HS-w2	Water dispenser	Suckling	1	-	DRA006851
V1-HS-w3	Water dispenser	Suckling	1	-	DRA006851
V1-HW-w1	Water dispenser	Post-weaning	1	-	DRA006851
V1-HW-w2	Water dispenser	Post-weaning	1	-	DRA006851
V1-HW-w3	Water dispenser	Post-weaning	1	-	DRA006851
V1-HG-w1	Water dispenser	Growing	1	-	DRA006851
V1-HG-w2	Water dispenser	Growing	1	-	DRA006851
V1-HG-w3	Water dispenser	Growing	1	-	DRA006851
