# Supplementary material for: Characterization of pig saliva as the major natural habitat of Streptococcus suis by analyzing oral, fecal, vaginal, and environmental microbiota
Source: PLoS One. 2019 Apr 24;14(4):e0215983. doi: 10.1371/journal.pone.0215983 (PMC6481863; doi:10.1371/journal.pone.0215983)
Supplement: S3 Table — (XLSX) [file pone.0215983.s006.xlsx]

## Sheet: S3
S3 Table. The cell number of total bacteria and S. suis estimated by qPCR.
Sample ID	Sample type	Total bacteria (cells/sample)	S. suis (cells/sample)
V1-HM-s1	Saliva	3.6168e+08	2.20011e+07
V1-HM-s2	Saliva	1.15959e+08	881370
V1-HM-s3	Saliva	2.0983e+08	1.79544e+06
V1-HM-s4	Saliva	2.45201e+08	1.08775e+07
V1-HM-s5	Saliva	4.66763e+07	326527
V1-HM-s6	Saliva	1.38494e+08	1.38345e+06
V1-HM-s7	Saliva	1.95556e+08	3.13294e+06
V1-HM-s8	Saliva	2.38633e+08	9.46893e+06
V1-HM-s9	Saliva	1.69585e+08	5.40193e+06
V2-HM-s1	Saliva	3.96174e+08	998535
V1-HS-s1	Saliva	4.14637e+08	8.24192e+07
V1-HS-s2	Saliva	1.87597e+08	1.75746e+06
V1-HS-s3	Saliva	1.92391e+08	1.27724e+07
V1-HS-s4	Saliva	4.06925e+08	6.98437e+07
V1-HS-s5	Saliva	1.38046e+08	2.15033e+06
V1-HS-s6	Saliva	4.71962e+08	1.1218e+07
V1-HS-s7	Saliva	2.59876e+07	116473
V1-HS-s8	Saliva	1.47861e+08	50058.1
V1-HS-s9	Saliva	2.40009e+08	71863.4
V2-HS-s1	Saliva	2.67034e+08	700385
V2-HS-s2	Saliva	3.29062e+08	1.72805e+06
V2-HS-s3	Saliva	3.6563e+08	7.32668e+06
V1-HW-s1	Saliva	1.11265e+09	1.09712e+07
V1-HW-s2	Saliva	1.24241e+08	2.24097e+07
V1-HW-s3	Saliva	9.60799e+08	4.05692e+06
V1-HW-s4	Saliva	6.73664e+08	1.23206e+07
V1-HW-s5	Saliva	2.45722e+08	1.30809e+07
V1-HW-s6	Saliva	2.89896e+08	9.01857e+06
V1-HW-s7	Saliva	3.14745e+08	5.77352e+07
V1-HW-s8	Saliva	1.46329e+08	2.67557e+06
V2-HW-s1	Saliva	2.6383e+08	1.60555e+06
V2-HW-s2	Saliva	2.14071e+08	518428
V2-HW-s5	Saliva	1.64094e+08	64403.1
V1-HG-s1	Saliva	3.42354e+08	7.84251e+06
V1-HG-s2	Saliva	8.83494e+08	4.18372e+07
V1-HG-s3	Saliva	2.78853e+08	5.60013e+06
V1-HG-s4	Saliva	1.65655e+08	4.54508e+06
V1-HG-s5	Saliva	2.76092e+08	5.28477e+06
V1-HG-s6	Saliva	3.89289e+08	3.53739e+06
V1-HG-s7	Saliva	1.21756e+09	3.7121e+06
V1-HG-s8	Saliva	1.93264e+08	948182
V1-HG-s9	Saliva	1.31144e+09	3.82763e+06
V2-HG-s1	Saliva	1.20759e+08	549253
V2-HG-s2	Saliva	1.36579e+08	1.26039e+06
V2-HG-s4	Saliva	1.77168e+08	1.74141e+07
V1-HM-d1	Feces	1.27278e+09	< 2250
V1-HM-d2	Feces	1.02154e+09	< 2250
V1-HM-d3	Feces	1.32248e+09	< 2250
V1-HM-d4	Feces	6.54338e+08	< 2250
V1-HM-d5	Feces	1.54335e+09	30256.9
V1-HM-d6	Feces	4.16899e+08	8330.6
V1-HM-d7	Feces	5.10151e+08	13486.6
V1-HM-d8	Feces	1.38845e+09	< 2250
V1-HM-d9	Feces	5.80992e+08	122699
V1-HM-v1	Vagina	9.34275e+06	8703.79
V1-HM-v2	Vagina	2.78316e+06	13711.4
V1-HM-v3	Vagina	2.43678e+06	13712.7
V1-HM-v4	Vagina	5.16238e+06	26241.6
V1-HM-v5	Vagina	1.81569e+06	4370.96
V1-HM-v6	Vagina	515029	120348
V1-HM-f1	Feeder trough	1.10437e+08	120232
V1-HM-f2	Feeder trough	2.34678e+08	44200
V1-HM-f3	Feeder trough	3.3131e+07	6494.6
V1-HW-f1	Feeder trough	4.69356e+07	560918
V1-HW-f2	Feeder trough	1.38046e+07	145050
V1-HW-f3	Feeder trough	1.10437e+07	420961
V1-HG-f1	Feeder trough	7.09556e+08	225132
V1-HG-f2	Feeder trough	5.54945e+08	29145
V1-HG-f3	Feeder trough	7.09556e+08	33667
V1-HM-w1	Water dispenser	7.17734e+08	< 2250
V1-HM-w2	Water dispenser	7.82246e+07	< 2250
V1-HM-w3	Water dispenser	3.52496e+08	< 2250
V1-HS-w1	Water dispenser	7.75773e+08	119741
V1-HS-w2	Water dispenser	1.09254e+08	6351.55
V1-HS-w3	Water dispenser	1.36388e+09	< 2250
V1-HW-w1	Water dispenser	2.29882e+08	35030.1
V1-HW-w2	Water dispenser	6.00228e+08	1.02586e+06
V1-HW-w3	Water dispenser	8.3409e+08	117529
V1-HG-w1	Water dispenser	3.3131e+07	50840.4
V1-HG-w2	Water dispenser	7.17839e+07	70783.2
V1-HG-w3	Water dispenser	6.35011e+07	<2250
